# Supplementary material for: Examining Sociodemographic Factors, Reasons, and Barriers in the Diversity of Fruit and Vegetable Intake among Undergraduate Students
Source: Nutrients. 2024 Mar 9;16(6):779. doi: 10.3390/nu16060779 (PMC10976196; doi:10.3390/nu16060779)
Supplement: Supplementary file 1 [file nutrients-16-00779-s001.zip]

Archive with 2 entries (2 files):
- Supplementary Figure S1-S2.pdf
- Supplementary Table S1-S7.pdf
